# Supplementary material for: Rapid modulation in music supports attention in listeners with attentional difficulties
Source: Commun Biol. 2024 Oct 23;7:1376. doi: 10.1038/s42003-024-07026-3 (PMC11499863; doi:10.1038/s42003-024-07026-3)
Supplement: Supplementary file 3 — Supplementary Data 1 [file 42003_2024_7026_MOESM3_ESM.xlsx]

## Sheet: Fig.2a
AROUSAL
Participant	AM+ Music	Control Music	Pink Noise
1	100	19	83
2	48	43	87
3	12	96	73
4	100	18	89
5	52	3	35
6	100	60	63
7	49	17	72
8	50	16	37
9	100	19	84
10	85	44	37
11	98	45	79
12	50	56	52
13	51	4	87
14	79	36	14
15	53	60	50
16	38	19	72
17	50	29	92
18	49	24	64
19	38	37	85
20	48	44	52
21	71	1	100
22	100	12	100
23	45	14	84
24	100	9	100
25	90	1	100
26	23	28	43
27	50	13	86
28	79	7	27
29	90	10	90
30	100	66	100
31	75	11	65
32	100	12	70
33	55	1	79
34	49	24	85
35	90	33	82
36	100	1	100
37	100	21	65
38	69	21	65
39	76	46	51
40	100	41	90
41	52	1	88
42	49	36	79
43	100	6	31
44	76	1	1
45	50	23	70
46	50	18	82
47	59	43	76
48	100	100	100
49	84	65	100
50	72	82	72
51	58	62	71
52	48	43	41
53	25	38	17
54	58	68	68
55	79	91	84
56	95	77	97
57	74	62	71
58	71	79	65
59	74	79	74
60	82	76	74
61	53	43	48
62	71	89	82
VALENCE
Participant	AM+ Music	Control Music	Pink Noise
1	1	89	68
2	1	20	65
3	19	90	81
4	1	67	81
5	13	95	66
6	1	38	70
7	1	63	83
8	1	44	80
9	1	80	50
10	3	68	56
11	1	48	83
12	1	33	52
13	1	86	65
14	8	67	88
15	39	66	47
16	36	61	77
17	1	57	68
18	1	43	63
19	1	24	76
20	40	55	60
21	1	100	95
22	1	71	89
23	1	84	67
24	1	95	69
25	5	100	35
26	4	57	80
27	1	89	61
28	1	63	90
29	1	87	60
30	1	80	1
31	7	90	45
32	1	89	88
33	1	92	69
34	15	84	79
35	1	78	41
36	1	100	82
37	1	89	68
38	12	72	71
39	11	42	60
40	1	23	77
41	1	100	79
42	32	73	65
43	1	96	76
44	16	97	100
45	1	67	45
46	5	41	100
47	56	70	62
48	54	60	59
49	73	76	80
50	64	26	63
51	41	41	40
52	46	56	44
53	86	89	94
54	72	79	67
55	59	60	65
56	61	60	58
57	29	39	32
58	59	58	56
59	100	100	100
60	82	77	81
61	49	53	56
62	60	89	79

## Sheet: Fig.2b
Participant	Condition Order	AM+Music	Control Music	Pink Noise
1	3	3.708	3.544	3.923
2	5	3.158	4.174	3.548
3	5	4.184	2.907	3.482
4	6	4.668	4.983	6.047
5	6	4.212	3.923	3.236
6	5	4.174	4.305	3.923
7	2	4.463	3.474	3.236
8	3	3.342	3.528	3.958
9	4	3.676	3.923	4.305
10	5	4.463	3.41	3.979
11	4	2.961	3.958	2.534
12	5	2.233	3.809	2.654
13	3	3.068	3.865	4.668
14	6	4.174	3.865	3.958
15	1	6.047	4.054	3.779
16	1	2.74	2.803	2.534
17	1	2.126	2.141	2.899
18	5	4.305	3.834	4.668
19	5	6.047	6.047	4.305
20	5	1.864	2.411	2.095
21	5	3.528	3.708	4.054
22	5	2.512	2.636	2.149
23	4	3.568	3.347	3.115
24	1	3.16	4.983	4.668
25	5	3.064	3.43	3.227
26	4	4.668	4.463	4.184
27	2	3.447	3.865	3.437
28	6	4.733	4.983	4.212
29	3	4.184	3.923	3.923
30	2	6.047	4.983	4.418
31	3	6.047	4.983	3.154
32	2	4.733	4.212	4.039
33	3	1.529	1.834	1.875
34	3	3.779	3.865	2.647
35	2	4.668	4.174	4.418
36	1	1.825	2.128	2.773
37	6	2.395	3.214	3.621
38	2	4.983	4.418	4.418
39	5	3.381	4.463	4.06
40	4	4.983	4.305	4.983
41	4	2.961	2.925	2.993
42	4	4.054	4.463	5.796
43	1	3.621	3.371	3.528
44	2	3.865	3.278	3.576
45	3	0.987	2.435	1.535
46	4	3.548	2.326	4.174
47	6	3.979	5.796	6.047
48	1	3.43	4.174	3.447
49	4	3.065	3.323	3.278
50	5	3.158	2.779	3.277
51	2	3.979	3.615	3.409
52	5	4.305	4.463	4.212
53	1	4.668	4.983	4.668
54	2	3.381	3.615	3.342
55	6	3.923	3.474	3.347
56	6	6.047	4.418	4.463
57	2	3.042	2.962	2.543
58	5	4.983	3.69	4.499
59	3	4.733	4.184	4.668
60	1	4.174	3.809	3.958
61	4	3.865	3.227	3.708
62	1	4.983	3.576	3.43
63	3	3.576	2.992	4.174
64	5	3.568	4.054	4.463
65	3	2.961	4.054	2.918
66	6	2.714	2.698	1.947
67	3	2.765	2.798	3.576
68	1	4.668	3.381	3.068
69	6	3.809	3.576	4.418
70	5	3.149	3.342	3.297
71	1	3.576	3.69	3.221
72	2	3.329	3.698	3.221
73	6	2.672	2.582	3.371
74	5	3.615	4.668	2.961
75	2	3	2.589	3.323
76	3	4.174	3.676	3.979
77	6	3.958	3.698	3.477
78	6	4.305	3.615	4.06
79	2	3.809	2.725	4.212
80	4	2.956	3.128	4.354
81	6	2.666	2.154	2.63
82	6	5.563	4.668	4.418
83	3	3.559	3.726	4.174

## Sheet: Fig.5
AM+MUSIC
Freq(Hz)	1	2	3	4	5	6	7	8	9	10	11	12	13	14	15	16	17	18	19	20	21	22	23	24	25	26	27	28	29	30	31	32	33	34	35	36	37	38	39	40
Mean	89856.2	63248.6	20386.5	26884.4	15149.6	23822.5	22927.3	68038	21196.1	24401.7	19662.7	30629.7	14981.7	28786.7	14122.7	39717.8	13613.4	17938	17272.2	25219.8	17284.6	15073	13863.5	35903.6	14520.1	18320.5	17972	21336	17499.4	17166.2	12122.5	30754.4	14388	22108.3	18536.8	20813.4	18211.5	16364.1	14009.6	23583
SEM	23208.7	16053.7	1813.54	2631.68	1221.64	1579.82	1609.28	4847.72	1582.69	1906.37	1309.34	2410.71	1312.86	2598.36	1382.95	3393.88	1051.14	1390.51	1231.55	1748.87	1319.47	1178.47	1295.61	3505.92	1201.93	1344.94	1507.09	1683.79	1327.35	1257.95	1100.83	2556.73	1106.56	1746.89	1472.82	1640.95	1364.64	1231.59	1051.77	1841.12
CONTROL MUSIC
Freq(Hz)	1	2	3	4	5	6	7	8	9	10	11	12	13	14	15	16	17	18	19	20	21	22	23	24	25	26	27	28	29	30	31	32	33	34	35	36	37	38	39	40
Mean	137126	123916	61942.1	26011.1	24748.3	34738	30491.9	39822.3	35661.6	28026.8	32618.6	23724.4	22085.2	20600	16958.8	17669.9	17685.8	16849.6	14239	14524.4	20499.3	19376.4	18077.5	17440.2	18499.3	19001.4	15876.5	16957.3	18384.2	15066	14054.5	16955.2	13955.6	14648.5	18168.4	18889.5	17266.6	15338.9	17628.3	15084.8
SEM	37004.2	32951.5	7876.09	2948	3133.5	4410.62	4108.24	5692.34	3608.67	3780	4052.28	3018.26	2427.16	2276.79	2141.01	2170.82	2801.55	1577.92	1422.33	1586.7	1576.84	1533.76	1986.02	1916.7	1887.02	2138.93	1737.95	2106.54	1850.84	1464.51	1653.79	1791.78	2098.89	2065.45	2519.03	1947.59	2137.98	1992.3	1646.64	1986.65

## Sheet: Fig.8a
AROUSAL
Participant	16hz_high	16Hz_low	16Hz_med	32hz_med	8hz_med	NoMod
1	86	79	39	89	64	70
2	84	91	89	90	84	67
3	93	86	88	88	85	89
4	64	30	45	17	37	15
5	57	63	44	44	44	34
6	69	86	45	40	22	54
7	55	38	25	49	46	22
8	30	26	26	27	28	28
9	100	93	96	93	94	93
10	1	16	45	37	12	43
11	65	65	70	71	68	67
12	28	45	38	39	31	34
13	83	31	34	69	62	12
14	77	71	68	70	70	63
15	62	60	43	47	55	46
16	69	79	78	57	86	79
17	57	86	72	83	64	66
18	58	61	65	65	65	54
19	88	63	29	66	72	25
20	51	56	56	56	55	54
21	88	71	79	66	79	33
22	100	96	89	96	91	77
23	100	96	94	93	60	57
24	93	90	88	86	90	92
25	100	100	100	85	100	100
26	48	62	64	64	65	59
27	53	35	34	40	28	15
28	60	42	30	36	39	39
29	26	45	92	92	87	87
30	49	36	31	31	33	31
31	56	59	59	60	61	43
32	68	79	95	75	84	62
33	90	16	83	17	100	13
34	95	92	93	93	96	94
35	63	65	59	55	59	80
36	78	89	67	71	71	61
37	67	65	65	65	64	66
38	79	31	41	61	66	41
39	57	55	63	60	66	64
40	74	55	60	55	58	57
41	76	67	61	56	77	58
42	63	72	63	71	44	46
43	47	17	23	22	22	29
44	1	23	1	7	1	2
45	49	43	53	49	54	57
46	72	88	24	55	93	49
47	60	63	55	57	45	71
48	100	100	1	100	100	100
49	49	100	74	68	100	90
50	100	95	28	94	81	73
51	92	76	35	64	80	50
52	60	71	1	62	54	66
53	48	37	4	45	60	19
54	9	67	1	55	58	67
55	93	71	27	47	50	85
56	100	96	8	100	80	98
57	100	59	9	67	77	71
58	52	68	33	55	79	66
59	100	17	1	74	79	75
60	1	40	67	34	50	75
61	1	96	49	100	56	68
62	89	97	10	64	64	93
VALENCE
Participant	16hz_high	16Hz_low	16Hz_med	32hz_med	8hz_med	NoMod
1	72	88	80	70	77	76
2	60	80	75	80	73	63
3	91	88	84	90	91	81
4	40	82	87	76	79	70
5	42	81	44	61	69	69
6	60	62	74	75	79	76
7	67	89	88	85	87	90
8	42	67	67	68	66	67
9	92	76	90	85	89	80
10	100	92	73	72	89	77
11	68	70	71	74	69	71
12	68	52	58	54	63	65
13	46	71	78	84	84	63
14	30	26	23	27	19	37
15	33	67	68	62	68	64
16	42	64	49	67	64	39
17	66	82	61	64	62	67
18	42	37	42	33	47	53
19	19	65	39	32	86	66
20	55	55	60	58	62	55
21	35	79	59	62	85	93
22	6	52	67	46	78	59
23	16	85	38	69	64	32
24	1	62	66	63	66	67
25	73	60	65	71	86	63
26	25	75	79	77	66	69
27	42	76	80	61	79	81
28	48	71	74	76	76	64
29	81	82	59	78	60	65
30	42	74	71	65	71	71
31	21	39	35	35	34	55
32	88	58	70	75	71	41
33	66	82	96	84	100	91
34	89	83	86	85	86	88
35	36	60	56	53	53	68
36	1	84	92	90	93	100
37	95	95	94	95	94	94
38	75	74	71	80	76	71
39	26	39	41	45	41	43
40	36	84	78	83	76	86
41	17	89	87	87	76	82
42	61	72	68	59	62	61
43	62	85	81	82	82	91
44	100	98	98	100	98	100
45	55	55	55	50	57	63
46	58	100	55	59	57	50
47	1	43	78	19	61	58
48	1	100	100	25	68	58
49	1	78	78	68	91	100
50	1	41	80	13	65	63
51	1	20	71	41	22	50
52	1	63	100	15	36	32
53	1	85	97	93	94	94
54	29	74	94	45	77	62
55	1	58	78	33	29	68
56	1	67	88	29	66	59
57	1	28	96	32	32	33
58	1	55	93	5	54	57
59	1	87	100	100	100	100
60	1	65	79	24	59	89
61	54	91	97	1	66	54
62	1	80	89	26	65	83

## Sheet: Fig.8b
LOW-ASRS
Participant	NoMod, Early	8Hz, Early	16Hz, Early	32 Hz, Early	NoMod, Late	8Hz, Late	16Hz, Late	32 Hz, Late
1	2.62025	2.38927	2.44615	2.32492	2.55884	4.09136	2.44615	2.32492
2	3.68536	3.4016	3.68536	3.4016	3.68536	3.81076	3.68536	3.68536
3	5.33057	5.04996	4.09136	3.40476	4.09136	3.40476	5.04996	4.78313
4	5.04996	4.09136	4.09136	4.09136	3.68536	3.40476	3.68536	3.40476
5	3.4016	5.33057	5.33057	3.54392	5.33057	3.54392	3.81076	4.09136
6	3.81076	3.68536	3.121	3.4016	3.68536	3.2486	3.68536	3.2486
7	5.04996	3.121	3.54392	4.09136	4.09136	4.09136	5.04996	3.121
8	3.68536	5.33057	5.33057	5.33057	3.68536	5.33057	3.81076	5.33057
9	2.1159	2.29253	1.17052	2.8426	1.17052	2.8426	3.13792	2.57629
10	3.68536	3.68536	3.4016	3.121	3.68536	3.68536	3.68536	4.09136
11	3.4016	2.73987	4.09136	3.4016	3.4016	2.73987	4.09136	5.33057
12	2.0913	1.32012	3.121	2.95867	2.0913	1.32012	2.3719	1.88228
13	3.4016	3.121	3.121	5.33057	3.4016	3.121	4.09136	4.09136
14	2.95867	3.16769	2.95867	2.48124	2.76184	3.68536	2.95867	3.16769
15	3.68536	4.09136	2.1151	3.68536	3.68536	4.09136	4.09136	5.04996
16	3.81076	4.09136	3.4016	4.09136	3.81076	4.09136	3.81076	3.37519
17	3.9817	3.121	3.9817	3.121	5.04996	3.4016	3.4016	3.16769
18	3.4016	2.3719	2.28812	1.33917	2.28812	1.33917	2.41123	2.41123
19	4.09136	3.81076	4.09136	3.81076	3.4016	3.40476	3.13792	2.96919
20	4.09136	5.33057	4.09136	5.33057	4.09136	5.33057	2.96919	2.8426
21	4.09136	5.33057	3.68536	3.121	3.81076	5.04996	3.81076	5.04996
22	4.09136	2.88708	4.09136	3.40476	3.13792	5.33057	4.09136	3.40476
23	2.45151	3.4016	3.16769	2.21441	3.13792	2.36886	3.16769	2.21441
24	4.09136	5.33057	4.09136	4.09136	3.81076	4.09136	3.81076	4.09136
25	3.68536	5.33057	5.04996	4.09136	5.04996	4.09136	3.68536	5.33057
26	3.4016	3.40476	3.16769	2.85416	3.54392	3.4016	3.16769	2.85416
27	2.88708	2.3719	2.04567	2.85416	3.68536	2.95867	2.88708	2.3719
28	2.88708	3.16769	2.95867	2.56873	1.61544	2.3719	1.61544	2.3719
29	5.33057	5.33057	5.33057	4.09136	5.33057	4.09136	4.09136	5.04996
30	3.81076	3.81076	3.81076	3.81076	4.09136	2.96919	4.09136	3.68536
31	2.95867	3.4016	2.1159	2.3719	2.76184	3.16769	2.76184	3.16769
32	3.4016	3.68536	5.33057	5.33057	4.09136	3.68536	3.4016	3.68536
33	1.84959	2.50807	3.121	3.16769	3.121	3.16769	5.33057	5.33057
34	5.33057	4.09136	4.09136	5.33057	4.09136	5.33057	4.09136	5.04996
35	2.95867	4.09136	2.95867	4.09136	5.33057	4.09136	4.09136	5.33057
36	4.09136	4.09136	3.4016	3.4016	5.04996	3.68536	3.4016	3.4016
37	4.09136	4.09136	3.68536	4.09136	5.33057	5.33057	5.33057	5.33057
38	2.28812	2.95867	2.88708	3.16769	2.67806	2.62025	2.88708	3.16769
39	5.33057	4.09136	5.04996	5.33057	5.33057	4.09136	3.68536	5.33057
40	3.68536	3.68536	3.81076	4.09136	3.68536	3.68536	3.40476	3.68536
41	3.68536	3.68536	4.09136	4.09136	5.33057	5.33057	5.33057	5.33057
42	5.33057	2.67806	2.88708	3.4016	2.88708	3.4016	2.32492	3.4016
43	4.09136	5.33057	3.68536	5.33057	3.4016	4.09136	3.4016	4.09136
44	4.09136	2.62025	3.68536	3.81076	4.09136	2.62025	4.09136	3.40476
45	2.95867	3.4016	2.8426	2.67806	3.37519	3.68536	2.95867	3.4016
46	3.68536	3.16769	5.33057	3.4016	5.33057	3.4016	4.09136	3.68536
HIGH-ASRS
Participant	NoMod, Early	8Hz, Early	16Hz, Early	32 Hz, Early	NoMod, Late	8Hz, Late	16Hz, Late	32 Hz, Late
1	3.40476	3.68536	3.4016	4.09136	3.68536	4.09136	3.68536	4.09136
2	2.95867	3.16769	2.95867	3.16769	3.4016	3.68536	3.40476	3.81076
3	0.612472	2.41123	2.29253	1.24384	0.612472	2.41123	2.48124	2.88708
4	2.48124	3.16769	3.121	3.13792	4.09136	3.68536	2.48124	3.16769
5	3.68536	3.68536	5.04996	3.68536	3.68536	3.68536	5.04996	4.09136
6	3.4016	2.68543	2.85416	2.62025	4.15328	5.33057	3.4016	2.68543
7	2.85416	3.68536	4.29783	3.81076	2.85416	3.68536	3.121	3.81076
8	5.33057	3.68536	5.33057	3.16769	5.33057	4.09136	5.33057	3.16769
9	3.40476	3.81076	3.13792	3.81076	5.04996	5.33057	3.40476	3.81076
10	3.40476	3.40476	3.4016	3.68536	3.68536	2.85416	3.40476	3.40476
11	5.04996	2.50807	2.44615	2.55884	4.78313	5.33057	2.44615	2.55884
12	3.4016	2.67806	2.62025	2.48124	3.4016	2.67806	1.62323	2.62025
13	2.57629	2.91407	2.28715	2.96919	3.81076	2.45611	2.57629	2.91407
14	3.16769	3.4016	5.33057	5.33057	3.16769	3.4016	4.09136	3.68536
15	3.4016	2.88708	3.4016	2.88708	2.68543	3.4016	2.65262	3.68536
16	2.45151	3.40476	2.45151	3.40476	3.16769	2.41123	2.68543	2.1159
17	2.04567	2.2222	3.16769	3.68536	3.68536	2.28812	3.68536	2.28812
18	3.121	3.4016	3.68536	3.16769	3.68536	3.16769	3.16769	2.76184
19	5.04996	3.4016	4.09136	4.09136	3.4016	5.33057	4.09136	4.09136
20	2.95867	4.09136	5.33057	3.68536	5.33057	3.68536	3.16769	3.68536
21	3.4016	2.55884	3.81076	3.40476	3.4016	2.55884	3.40476	3.121
22	2.96919	1.53005	1.52248	1.2128	3.58261	1.45286	1.52248	1.2128
23	5.33057	5.33057	5.33057	3.4016	5.33057	5.33057	5.33057	3.4016
24	3.16769	2.67806	3.16769	2.67806	3.68536	3.68536	3.4016	3.4016
25	1.91908	2.98229	3.13792	2.02129	4.78313	4.2215	3.13792	2.02129
26	3.16769	3.16769	5.33057	3.16769	3.16769	3.16769	3.68536	4.09136
27	3.81076	2.8426	3.40476	3.37519	2.96919	4.78313	3.81076	2.8426
28	3.68536	3.4016	5.33057	3.68536	3.68536	3.68536	3.68536	3.4016
29	4.09136	3.68536	5.33057	5.33057	5.33057	5.33057	5.33057	5.33057
30	3.40476	3.68536	3.68536	3.16769	4.09136	2.85416	4.09136	2.85416
31	2.76184	2.95867	2.76184	2.95867	3.54392	2.96919	2.45611	3.4016
32	2.88708	4.09136	4.09136	3.121	2.88708	4.09136	2.55884	3.68536
33	2.85416	1.12408	3.121	2.95867	3.68536	3.40476	2.85416	1.12408
34	3.68536	2.85416	3.68536	2.85416	2.28812	3.4016	3.68536	3.121
35	2.44615	2.24072	4.15328	2.15499	2.50807	2.29253	2.44615	2.24072
36	3.16769	0.99847	2.0913	2.24249	2.0913	2.24249	3.68536	3.4016

## Sheet: Fig.8c
LOW-ASRS
Participant	NoMod, Early	LowDepth, Early	MedDepth, Early	HighDepth, Early	NoMod, Late	LowDepth, Late	MedDepth, Late	HighDepth, Late
1	5.33057	3.68536	3.68536	5.33057	3.68536	3.68536	3.4016	4.09136
2	2.52111	4.09136	5.33057	4.09136	5.33057	5.33057	4.09136	2.98229
3	3.4016	4.09136	2.8426	4.09136	3.37519	3.2486	2.55884	4.09136
4	3.68536	3.81076	3.81076	4.09136	4.09136	4.78313	3.68536	5.33057
5	3.121	3.4016	2.88708	3.68536	3.68536	3.4016	2.68543	2.88708
6	5.33057	3.68536	5.33057	5.33057	5.33057	3.68536	5.04996	3.13792
7	3.40476	2.67806	2.95867	2.88708	5.04996	3.40476	3.54392	2.76184
8	2.62025	2.76184	3.4016	3.4016	3.13792	3.68536	3.40476	2.67806
9	4.6144	2.68543	4.09136	5.04996	3.81076	4.09136	3.54392	3.40476
10	3.16769	3.40476	3.81076	2.85416	5.33057	5.33057	5.33057	4.09136
11	5.33057	3.68536	5.33057	3.121	4.78313	3.4016	2.85416	3.16769
12	4.78313	3.68536	5.33057	2.88708	3.13792	3.13792	2.57629	3.54392
13	2.16239	2.96919	3.13792	2.96919	3.81076	3.68536	3.81076	4.09136
14	2.45151	3.2486	2.67806	3.13792	2.62025	3.68536	3.68536	3.68536
15	3.4016	2.95867	3.16769	3.4016	3.68536	3.16769	3.40476	3.4016
16	3.68536	5.33057	4.09136	5.04996	4.09136	5.33057	3.40476	5.04996
17	2.88708	3.4016	3.16769	2.24249	2.3719	2.28812	3.81076	5.33057
18	3.68536	3.16769	4.09136	5.33057	5.33057	3.4016	3.68536	3.4016
19	2.56873	3.4016	3.68536	2.95867	3.68536	3.16769	3.68536	2.95867
20	3.68536	3.81076	3.81076	5.33057	5.04996	5.33057	4.09136	5.04996
21	5.33057	3.4016	3.16769	5.33057	3.13792	3.37519	3.4016	3.121
22	4.09136	4.09136	4.09136	4.09136	3.68536	3.68536	2.68543	4.09136
23	2.45151	3.16769	2.68543	2.95867	3.121	2.48124	4.09136	2.21441
24	2.68543	2.48124	1.92593	3.121	2.68543	3.54392	2.73987	2.85416
25	2.95867	2.88708	2.62025	2.88708	3.4016	3.68536	3.121	2.95867
26	4.09136	3.40476	3.81076	4.09136	3.121	3.68536	4.09136	4.09136
27	2.95867	3.40476	3.4016	4.09136	3.68536	4.09136	4.09136	3.4016
28	3.54392	3.4016	3.16769	3.40476	3.4016	3.68536	3.68536	3.16769
29	3.54392	2.95867	3.4016	3.40476	2.96919	3.4016	5.33057	5.33057
30	3.68536	3.16769	3.4016	3.68536	3.68536	3.4016	2.95867	3.4016
31	1.92848	2.28812	2.96919	2.76184	2.76184	2.45151	4.09136	1.91908
32	3.4016	4.09136	3.68536	3.68536	3.68536	3.121	2.88708	2.48124
33	4.09136	4.09136	3.68536	3.68536	4.09136	3.68536	4.09136	4.09136
34	2.55884	3.13792	3.54392	2.96919	3.121	3.121	3.54392	2.88708
35	4.09136	3.13792	5.33057	5.33057	4.09136	3.81076	3.4016	2.85416
36	3.4016	2.95867	3.40476	5.33057	4.09136	4.09136	3.4016	3.68536
37	3.4016	3.121	3.68536	4.09136	3.16769	3.13792	3.4016	4.09136
38	5.04996	4.09136	4.09136	5.33057	3.81076	4.09136	4.09136	4.09136
39	3.54392	2.19677	4.09136	4.09136	3.2486	3.37519	2.96919	4.09136
40	2.69315	3.54392	3.40476	2.85416	3.55045	1.87123	4.03447	2.15499
41	3.121	4.15328	2.16239	2.8426	4.09136	3.14587	2.36886	2.45151
42	3.68536	3.13792	4.09136	3.37519	3.40476	4.09136	5.33057	3.8002
43	2.22431	2.50807	2.50807	3.54392	3.13792	1.9904	4.78313	3.37519
44	3.4016	3.40476	3.40476	3.81076	5.04996	3.68536	4.09136	5.33057
45	3.81076	3.13792	2.88708	3.16769	2.04567	3.40476	2.45151	3.40476
46	5.33057	2.76184	4.09136	3.68536	3.4016	2.67806	3.16769	2.88708
47	3.68536	3.81076	2.15499	2.96919	2.41123	3.81076	3.37519	3.68536
48	2.16239	2.65262	3.13792	1.66257	1.52264	2.10551	2.55884	1.45965
HIGH-ASRS
Participant	NoMod, Early	LowDepth, Early	MedDepth, Early	HighDepth, Early	NoMod, Late	LowDepth, Late	MedDepth, Late	HighDepth, Late
1	3.40476	3.4016	3.16769	3.68536	3.4016	3.68536	5.33057	3.68536
2	2.68543	2.88708	2.67806	2.04567	3.68536	3.13792	2.85416	2.1159
3	2.95867	3.16769	2.67806	3.16769	5.33057	2.68543	3.4016	2.88708
4	2.45611	2.32492	2.45151	2.96919	3.68536	2.45151	2.45151	3.121
5	3.68536	3.4016	5.33057	5.33057	3.81076	3.68536	4.09136	5.33057
6	3.13792	2.95867	1.92593	3.81076	1.81635	3.37519	2.50807	3.16769
7	3.68536	3.4016	1.6098	3.37519	3.16769	3.81076	3.121	4.09136
8	1.78138	2.8426	1.66257	1.81882	3.37519	3.37519	2.67806	2.36886
9	3.68536	2.76184	3.54392	3.68536	4.09136	3.40476	3.16769	3.68536
10	5.33057	3.16769	5.33057	3.16769	3.54392	2.95867	2.55884	3.68536
11	4.09136	3.68536	3.68536	3.68536	4.09136	4.78313	4.09136	3.81076
12	2.95867	3.68536	2.76184	3.4016	2.24249	2.95867	3.16769	2.76184
13	2.24249	2.76184	0.751679	1.32012	2.3719	4.09136	2.88708	2.67806
14	3.81076	5.33057	4.09136	4.09136	3.68536	5.33057	5.33057	4.09136
15	4.09136	4.09136	3.2486	5.33057	2.85416	3.68536	3.4016	3.68536
16	3.68536	3.68536	3.68536	5.04996	3.68536	4.09136	4.09136	4.09136
17	2.95867	3.121	4.09136	3.68536	2.95867	3.68536	3.68536	3.4016
18	3.121	4.09136	2.95867	3.4016	3.40476	3.4016	3.68536	4.09136
19	3.121	1.66257	2.1159	2.55884	2.96919	3.121	1.41972	3.4016
20	5.33057	3.4016	2.76184	3.4016	3.40476	3.16769	2.95867	3.16769
21	5.33057	5.33057	5.33057	5.33057	5.04996	5.33057	5.33057	5.33057
22	0.4802	3.68536	2.41123	2.13495	2.56873	1.64836	2.04567	2.88708
23	3.68536	3.54392	2.65262	5.04996	5.04996	5.33057	5.33057	4.78313
24	4.09136	3.68536	3.121	3.2486	2.88708	3.81076	5.33057	5.33057
25	2.62025	2.88708	3.40476	3.4016	2.67806	3.68536	3.4016	3.4016
26	1.95696	3.40476	1.85255	3.121	3.121	2.85215	1.56046	3.4016
27	5.33057	5.33057	3.16769	3.68536	4.09136	3.68536	3.81076	3.68536
28	2.04567	3.4016	3.68536	2.95867	3.16769	2.04567	3.68536	5.33057
29	3.68536	4.09136	3.54392	3.81076	3.40476	4.09136	4.09136	5.33057
30	3.13792	3.68536	4.09136	4.09136	4.09136	3.68536	3.16769	4.09136
31	2.95867	2.76184	3.68536	2.56873	3.68536	3.16769	2.85416	2.3719
32	3.4016	3.13792	5.33057	3.81076	4.09136	4.48781	3.81076	3.68536
33	5.33057	5.33057	3.81076	3.40476	4.09136	3.68536	3.40476	4.09136
34	5.33057	4.09136	3.13792	3.81076	2.85416	4.09136	5.04996	5.33057
35	2.21441	1.88228	5.04996	3.4016	2.41123	2.67806	5.04996	3.81076
36	4.09136	3.68536	4.09136	5.33057	4.09136	3.68536	3.81076	3.4016
37	2.48124	3.16769	2.55884	2.95867	2.67806	3.4016	3.4016	3.4016
38	1.41298	2.05861	1.6791	1.72911	2.68543	1.92848	2.24249	2.67806
39	2.55884	1.52264	1.11663	0.820763	0.591782	0.639757	1.11663	1.23148
40	3.4016	3.40476	3.68536	5.33057	2.85416	3.54392	3.121	4.09136
41	4.09136	4.09136	3.68536	4.09136	4.09136	4.09136	5.33057	4.09136
42	3.68536	4.09136	3.68536	4.09136	5.04996	5.33057	5.33057	5.33057
43	5.33057	5.33057	5.33057	3.81076	5.33057	5.33057	3.81076	5.33057
44	3.4016	3.4016	1.91908	2.21441	1.85255	3.68536	2.32492	2.88708
45	5.33057	5.33057	5.33057	5.33057	5.33057	3.68536	5.33057	5.33057
